# Supplementary material for: EpCAM- and EGFR-Specific Antibody Drug Conjugates for Triple-Negative Breast Cancer Treatment
Source: Int J Mol Sci. 2022 May 30;23(11):6122. doi: 10.3390/ijms23116122 (PMC9181111; doi:10.3390/ijms23116122)
Supplement: Supplementary file 1 [file ijms-23-06122-s001.zip]

Archive with 1 entries (1 files):
- ijms-1722250-supplementary.pdf
